# Supplementary material for: The Biphasic Effect of Flavonoids on Oxidative Stress and Cell Proliferation in Breast Cancer Cells
Source: Antioxidants (Basel). 2022 Mar 24;11(4):622. doi: 10.3390/antiox11040622 (PMC9032920; doi:10.3390/antiox11040622)
Supplement: Supplementary file 1 [file antioxidants-11-00622-s001.zip]

Archive with 1 entries (1 files):
- antioxidants-1575431-supplementary.pdf
